# Supplementary material for: PATZ1 in Non-Small Cell Lung Cancer: A New Biomarker That Negatively Correlates with PD-L1 Expression and Suppresses the Malignant Phenotype
Source: Cancers (Basel). 2023 Apr 6;15(7):2190. doi: 10.3390/cancers15072190 (PMC10093756; doi:10.3390/cancers15072190)
Supplement: Supplementary file 1 [file cancers-15-02190-s001.zip]

Archive with 1 entries (1 files):
- cancers-2243928-supplementary.pdf
